# Supplementary material for: A BALB/c IGHV Reference Set, Defined by Haplotype Analysis of Long-Read VDJ-C Sequences From F1 (BALB/c x C57BL/6) Mice
Source: Front Immunol. 2022 Jun 3;13:888555. doi: 10.3389/fimmu.2022.888555 (PMC9205180; doi:10.3389/fimmu.2022.888555)
Supplement: Supplementary file 3 [file Table_3.xlsx]

## Sheet: SuppTableIII
Gene Label	in TIgGER F1 genotype?	in Collins, 2015?	in IgM RAbHIT haplotype?	haplotype strain (RAbHIT)	F1 genotype count	F1 genotype percent	gene source	sequence alterations	sequence notes
b6IGHV040	TRUE	FALSE	TRUE	B6	42	0.00120382	this study	sequence is identical to musIGHV269 / IGHV1-2*01, but includes a 27 nucleotide 5' extension (CAGGTTCAGCTCCAGCAGTCTGGGCCT) and a 3 nucleotide 3' extension (TGA)	inferred following investigation of the absence of musIGHV269, IGHV558-1-85*01/musIGHV269/IGHV1-2 are replaced IGHV040b
balbIGHV001	TRUE	TRUE	TRUE	BALB	66	0.00189171	https://doi.org/10.1098/rstb.2014.0236
balbIGHV002	TRUE	TRUE	TRUE	BALB	131	0.00375477	https://doi.org/10.1098/rstb.2014.0236
balbIGHV003	TRUE	TRUE	TRUE	BALB	94	0.00269426	https://doi.org/10.1098/rstb.2014.0236
balbIGHV004	TRUE	TRUE	FALSE		7	0.000200636	https://doi.org/10.1098/rstb.2014.0236
balbIGHV005	TRUE	TRUE	TRUE	BALB	54	0.00154777	https://doi.org/10.1098/rstb.2014.0236
balbIGHV006	TRUE	TRUE	TRUE	BALB	30	0.00085987	https://doi.org/10.1098/rstb.2014.0236
balbIGHV007	TRUE	TRUE	TRUE	BALB	29	0.000831208	https://doi.org/10.1098/rstb.2014.0236
balbIGHV008	TRUE	TRUE	TRUE	BALB	94	0.00269426	https://doi.org/10.1098/rstb.2014.0236
balbIGHV009	TRUE	TRUE	TRUE	BALB	19	0.000544584	https://doi.org/10.1098/rstb.2014.0236
balbIGHV010	TRUE	TRUE	TRUE	BALB	10	0.000286623	https://doi.org/10.1098/rstb.2014.0236
balbIGHV011	TRUE	TRUE	TRUE	BALB	25	0.000716558	https://doi.org/10.1098/rstb.2014.0236
balbIGHV012	TRUE	TRUE	TRUE	BALB	10	0.000286623	https://doi.org/10.1098/rstb.2014.0236
balbIGHV013	TRUE	TRUE	TRUE	BALB	19	0.000544584	https://doi.org/10.1098/rstb.2014.0236
balbIGHV014	TRUE	TRUE	FALSE		8	0.000229299	https://doi.org/10.1098/rstb.2014.0236
balbIGHV015	TRUE	TRUE	TRUE	BALB	61	0.0017484	https://doi.org/10.1098/rstb.2014.0236
balbIGHV016	FALSE	TRUE	N/A	N/A			https://doi.org/10.1098/rstb.2014.0236
balbIGHV017	TRUE	TRUE	FALSE		9	0.000257961	https://doi.org/10.1098/rstb.2014.0236
balbIGHV018	TRUE	TRUE	TRUE	BALB	50	0.00143312	https://doi.org/10.1098/rstb.2014.0236
balbIGHV019	TRUE	TRUE	TRUE	BALB	14	0.000401273	https://doi.org/10.1098/rstb.2014.0236
balbIGHV020	TRUE	TRUE	TRUE	BALB	84	0.00240764	https://doi.org/10.1098/rstb.2014.0236
balbIGHV021	TRUE	TRUE	TRUE	BALB	125	0.00358279	https://doi.org/10.1098/rstb.2014.0236
balbIGHV022	TRUE	TRUE	TRUE	BALB	141	0.00404139	https://doi.org/10.1098/rstb.2014.0236
balbIGHV023	TRUE	TRUE	TRUE	BALB	103	0.00295222	https://doi.org/10.1098/rstb.2014.0236	3` extended: AGAG
balbIGHV024	TRUE	TRUE	TRUE	BALB	12	0.000343948	https://doi.org/10.1098/rstb.2014.0236
balbIGHV025	TRUE	TRUE	TRUE	BALB	48	0.00137579	https://doi.org/10.1098/rstb.2014.0236
balbIGHV026	TRUE	TRUE	TRUE	BALB	63	0.00180573	https://doi.org/10.1098/rstb.2014.0236	3` extended: G
balbIGHV027	FALSE	TRUE	N/A	N/A			https://doi.org/10.1098/rstb.2014.0236	replace by imputed allele balbIGHV037
balbIGHV028	TRUE	TRUE	TRUE	BALB	49	0.00140445	https://doi.org/10.1098/rstb.2014.0236	3` extended: G
balbIGHV029	TRUE	TRUE	TRUE	BALB	142	0.00407005	https://doi.org/10.1098/rstb.2014.0236
balbIGHV030	TRUE	TRUE	TRUE	BALB	13	0.00037261	https://doi.org/10.1098/rstb.2014.0236	3` extended: G
balbIGHV031	FALSE	TRUE	N/A	N/A			https://doi.org/10.1098/rstb.2014.0236
balbIGHV032	TRUE	TRUE	TRUE	BALB	18	0.000515922	https://doi.org/10.1098/rstb.2014.0236	3` extended: GCAAGA
balbIGHV033	FALSE	TRUE	N/A	N/A			https://doi.org/10.1098/rstb.2014.0236
balbIGHV034	TRUE	TRUE	TRUE	BALB	12	0.000343948	https://doi.org/10.1098/rstb.2014.0236	3` extended: G
balbIGHV036	TRUE	FALSE	TRUE	BALB	62	0.00177706	this study	imputed by TIgGER	previously reported by Corcoran 2016
balbIGHV037	TRUE	TRUE	TRUE	BALB	151	0.00432801	this study	imputed by TIgGER	variant of balbIGHV027 that differed 3` end, replaced balbIGHV027 in ComEx, also reported by Cocoran 2016
balbIGHV038	TRUE	FALSE	TRUE	BALB	62	0.00177706	this study	balbIGHV009_G32A	vaiant of balbIGHV009 imputer by TIgGER
balbIGHV039	TRUE	FALSE	FALSE		1	2.86623e-05	this study	7nt deletion from musIGHV398	inferred following absence of musIGHV398
balbIGHV041	TRUE	FALSE	TRUE	BALB	42	0.00120382	this study	b6IGHV040*01_C100T	TiGER inferred after the addtion of b6IGHV040 to ComEx
IGHV1-11*01	TRUE	FALSE	TRUE	B6	21	0.000601909	IMGT Mus musculus Reference Directory, access 16-Jan-2020
IGHV1-12*01	TRUE	TRUE	TRUE	B6	46	0.00131847	IMGT Mus musculus Reference Directory, access 16-Jan-2020
IGHV1-13*01	TRUE	FALSE	TRUE	B6	6	0.000171974	IMGT Mus musculus Reference Directory, access 16-Jan-2020
IGHV1-14*01	TRUE	FALSE	FALSE		1	2.86623e-05	IMGT Mus musculus Reference Directory, access 16-Jan-2020
IGHV1-15*01	TRUE	TRUE	TRUE	B6	292	0.0083694	IMGT Mus musculus Reference Directory, access 16-Jan-2020
IGHV1-18*01	TRUE	TRUE	TRUE	B6	220	0.00630571	IMGT Mus musculus Reference Directory, access 16-Jan-2020
IGHV1-19*01	TRUE	TRUE	TRUE	B6	155	0.00444266	IMGT Mus musculus Reference Directory, access 16-Jan-2020
IGHV1-20*01	TRUE	TRUE	TRUE	B6	23	0.000659234	IMGT Mus musculus Reference Directory, access 16-Jan-2020
IGHV1-20*02	TRUE	TRUE	TRUE	BALB	31	0.000888532	IMGT Mus musculus Reference Directory, access 16-Jan-2020
IGHV1-21-1*01	TRUE	FALSE	TRUE	B6	6	0.000171974	IMGT Mus musculus Reference Directory, access 16-Jan-2020
IGHV1-22*01	TRUE	TRUE	TRUE	B6	225	0.00644902	IMGT Mus musculus Reference Directory, access 16-Jan-2020
IGHV1-23*01	TRUE	TRUE	TRUE	B6	6	0.000171974	IMGT Mus musculus Reference Directory, access 16-Jan-2020
IGHV1-26*01	TRUE	TRUE	TRUE	B6	502	0.0143885	IMGT Mus musculus Reference Directory, access 16-Jan-2020
IGHV1-31*01	TRUE	TRUE	TRUE	B6	26	0.000745221	IMGT Mus musculus Reference Directory, access 16-Jan-2020
IGHV1-34*01	TRUE	TRUE	FALSE		19	0.000544584	IMGT Mus musculus Reference Directory, access 16-Jan-2020
IGHV1-36*01	TRUE	TRUE	TRUE	B6	30	0.00085987	IMGT Mus musculus Reference Directory, access 16-Jan-2020
IGHV1-37*01	TRUE	TRUE	FALSE		1	2.86623e-05	IMGT Mus musculus Reference Directory, access 16-Jan-2020
IGHV1-39*01	TRUE	TRUE	TRUE	B6	131	0.00375477	IMGT Mus musculus Reference Directory, access 16-Jan-2020
IGHV1-4*01	TRUE	TRUE	TRUE	B6	11	0.000315286	IMGT Mus musculus Reference Directory, access 16-Jan-2020
IGHV1-4*02	TRUE	TRUE	TRUE	BALB	19	0.000544584	IMGT Mus musculus Reference Directory, access 16-Jan-2020
IGHV1-42*01	TRUE	TRUE	TRUE	B6	55	0.00157643	IMGT Mus musculus Reference Directory, access 16-Jan-2020
IGHV1-43*01	TRUE	TRUE	TRUE	B6	7	0.000200636	IMGT Mus musculus Reference Directory, access 16-Jan-2020
IGHV1-47*01	TRUE	TRUE	TRUE	B6	51	0.00146178	IMGT Mus musculus Reference Directory, access 16-Jan-2020
IGHV1-49*01	TRUE	TRUE	TRUE	B6	13	0.00037261	IMGT Mus musculus Reference Directory, access 16-Jan-2020
IGHV1-5*01	TRUE	TRUE	TRUE	B6	109	0.00312419	IMGT Mus musculus Reference Directory, access 16-Jan-2020
IGHV1-50*01	TRUE	TRUE	TRUE	B6	244	0.00699361	IMGT Mus musculus Reference Directory, access 16-Jan-2020
IGHV1-52*01	TRUE	TRUE	TRUE	B6	126	0.00361145	IMGT Mus musculus Reference Directory, access 16-Jan-2020
IGHV1-53*01	TRUE	TRUE	TRUE	B6	587	0.0168248	IMGT Mus musculus Reference Directory, access 16-Jan-2020
IGHV1-54*01	TRUE	TRUE	TRUE	B6	104	0.00298088	IMGT Mus musculus Reference Directory, access 16-Jan-2020
IGHV1-54*03	TRUE	TRUE	TRUE	BALB	25	0.000716558	IMGT Mus musculus Reference Directory, access 16-Jan-2020
IGHV1-55*01	TRUE	TRUE	TRUE	B6	476	0.0136433	IMGT Mus musculus Reference Directory, access 16-Jan-2020
IGHV1-56*01	FALSE	FALSE	N/A	N/A			IMGT Mus musculus Reference Directory, access 16-Jan-2020
IGHV1-58*01	TRUE	TRUE	TRUE	B6	55	0.00157643	IMGT Mus musculus Reference Directory, access 16-Jan-2020
IGHV1-59*01	TRUE	TRUE	TRUE	B6	100	0.00286623	IMGT Mus musculus Reference Directory, access 16-Jan-2020
IGHV1-61*01	TRUE	TRUE	TRUE	B6	73	0.00209235	IMGT Mus musculus Reference Directory, access 16-Jan-2020
IGHV1-62-2*01	TRUE	TRUE	TRUE	B6	112	0.00321018	IMGT Mus musculus Reference Directory, access 16-Jan-2020
IGHV1-62-3*01	TRUE	TRUE	TRUE	B6	10	0.000286623	IMGT Mus musculus Reference Directory, access 16-Jan-2020
IGHV1-63*01	TRUE	TRUE	TRUE	B6	54	0.00154777	IMGT Mus musculus Reference Directory, access 16-Jan-2020
IGHV1-63*02	TRUE	TRUE	TRUE	BALB	28	0.000802545	IMGT Mus musculus Reference Directory, access 16-Jan-2020
IGHV1-64*01	TRUE	TRUE	TRUE	B6	405	0.0116082	IMGT Mus musculus Reference Directory, access 16-Jan-2020
IGHV1-66*01	TRUE	TRUE	TRUE	B6	52	0.00149044	IMGT Mus musculus Reference Directory, access 16-Jan-2020
IGHV1-67*01	TRUE	TRUE	TRUE	B6	35	0.00100318	IMGT Mus musculus Reference Directory, access 16-Jan-2020
IGHV1-69*01	TRUE	TRUE	TRUE	B6	151	0.00432801	IMGT Mus musculus Reference Directory, access 16-Jan-2020
IGHV1-69*02	TRUE	TRUE	TRUE	BALB	73	0.00209235	IMGT Mus musculus Reference Directory, access 16-Jan-2020
IGHV1-7*01	TRUE	TRUE	TRUE	B6	19	0.000544584	IMGT Mus musculus Reference Directory, access 16-Jan-2020
IGHV1-70*01	TRUE	FALSE	FALSE		7	0.000200636	IMGT Mus musculus Reference Directory, access 16-Jan-2020
IGHV1-72*01	TRUE	TRUE	TRUE	B6	459	0.013156	IMGT Mus musculus Reference Directory, access 16-Jan-2020
IGHV1-74*01	TRUE	TRUE	TRUE	B6	197	0.00564648	IMGT Mus musculus Reference Directory, access 16-Jan-2020
IGHV1-74*04	FALSE	TRUE	N/A	N/A			IMGT Mus musculus Reference Directory, access 16-Jan-2020
IGHV1-75*01	TRUE	TRUE	TRUE	B6	198	0.00567514	IMGT Mus musculus Reference Directory, access 16-Jan-2020
IGHV1-76*01	TRUE	TRUE	TRUE	B6	100	0.00286623	IMGT Mus musculus Reference Directory, access 16-Jan-2020
IGHV1-77*01	TRUE	TRUE	TRUE	B6	50	0.00143312	IMGT Mus musculus Reference Directory, access 16-Jan-2020
IGHV1-78*01	TRUE	TRUE	TRUE	B6	226	0.00647769	IMGT Mus musculus Reference Directory, access 16-Jan-2020
IGHV1-79*01	TRUE	FALSE	FALSE		1	2.86623e-05	IMGT Mus musculus Reference Directory, access 16-Jan-2020
IGHV1-80*01	TRUE	TRUE	TRUE	B6	207	0.0059331	IMGT Mus musculus Reference Directory, access 16-Jan-2020
IGHV1-81*01	TRUE	TRUE	TRUE	B6	184	0.00527387	IMGT Mus musculus Reference Directory, access 16-Jan-2020
IGHV1-82*01	TRUE	TRUE	TRUE	B6	267	0.00765284	IMGT Mus musculus Reference Directory, access 16-Jan-2020
IGHV1-83*01	TRUE	FALSE	TRUE	B6	5	0.000143312	IMGT Mus musculus Reference Directory, access 16-Jan-2020
IGHV1-84*01	TRUE	TRUE	TRUE	B6	33	0.000945857	IMGT Mus musculus Reference Directory, access 16-Jan-2020
IGHV1-84*02	TRUE	TRUE	TRUE	BALB	51	0.00146178	IMGT Mus musculus Reference Directory, access 16-Jan-2020
IGHV1-85*01	TRUE	TRUE	TRUE	B6	74	0.00212101	IMGT Mus musculus Reference Directory, access 16-Jan-2020
IGHV1-9*01	TRUE	TRUE	TRUE	B6	387	0.0110923	IMGT Mus musculus Reference Directory, access 16-Jan-2020
IGHV10-1*01	TRUE	TRUE	TRUE	B6	555	0.0159076	IMGT Mus musculus Reference Directory, access 16-Jan-2020
IGHV10-1*02	TRUE	TRUE	TRUE	BALB	438	0.0125541	IMGT Mus musculus Reference Directory, access 16-Jan-2020
IGHV10-3*01	TRUE	TRUE	TRUE	B6	271	0.00776749	IMGT Mus musculus Reference Directory, access 16-Jan-2020
IGHV10S3*01	TRUE	TRUE	TRUE	BALB	521	0.0149331	IMGT Mus musculus Reference Directory, access 16-Jan-2020
IGHV11-1*01	TRUE	TRUE	TRUE	B6	42	0.00120382	IMGT Mus musculus Reference Directory, access 16-Jan-2020
IGHV11-1*02	TRUE	FALSE	TRUE	BALB	7	0.000200636	IMGT Mus musculus Reference Directory, access 16-Jan-2020
IGHV11-2*01	TRUE	TRUE	TRUE	B6	718	0.0205796	IMGT Mus musculus Reference Directory, access 16-Jan-2020
IGHV11-2*02	TRUE	TRUE	TRUE	BALB	589	0.0168821	IMGT Mus musculus Reference Directory, access 16-Jan-2020
IGHV12-1-1*01	TRUE	FALSE	TRUE	BALB	8	0.000229299	IMGT Mus musculus Reference Directory, access 16-Jan-2020
IGHV12-3*01	TRUE	TRUE	TRUE	B6	48	0.00137579	IMGT Mus musculus Reference Directory, access 16-Jan-2020
IGHV12-3*02	TRUE	TRUE	TRUE	BALB	14	0.000401273	IMGT Mus musculus Reference Directory, access 16-Jan-2020
IGHV13-2*01	TRUE	TRUE	TRUE	B6	84	0.00240764	IMGT Mus musculus Reference Directory, access 16-Jan-2020
IGHV13-2*02	TRUE	TRUE	TRUE	BALB	26	0.000745221	IMGT Mus musculus Reference Directory, access 16-Jan-2020
IGHV14-1*01	TRUE	TRUE	TRUE	B6	122	0.0034968	IMGT Mus musculus Reference Directory, access 16-Jan-2020
IGHV14-1*02	TRUE	TRUE	TRUE	BALB	140	0.00401273	IMGT Mus musculus Reference Directory, access 16-Jan-2020
IGHV14-2*01	TRUE	TRUE	TRUE	B6	508	0.0145605	IMGT Mus musculus Reference Directory, access 16-Jan-2020
IGHV14-2*02	TRUE	FALSE	TRUE	BALB	36	0.00103184	IMGT Mus musculus Reference Directory, access 16-Jan-2020
IGHV14-3*01	TRUE	TRUE	TRUE	B6	145	0.00415604	IMGT Mus musculus Reference Directory, access 16-Jan-2020
IGHV14-3*02	TRUE	TRUE	TRUE	BALB	562	0.0161082	IMGT Mus musculus Reference Directory, access 16-Jan-2020
IGHV14-4*01	TRUE	TRUE	TRUE	B6	296	0.00848405	IMGT Mus musculus Reference Directory, access 16-Jan-2020
IGHV14-4*02	TRUE	TRUE	TRUE	BALB	313	0.00897131	IMGT Mus musculus Reference Directory, access 16-Jan-2020
IGHV15-2*01	TRUE	TRUE	TRUE	B6	11	0.000315286	IMGT Mus musculus Reference Directory, access 16-Jan-2020
IGHV15-2*02	TRUE	TRUE	TRUE	BALB	46	0.00131847	IMGT Mus musculus Reference Directory, access 16-Jan-2020
IGHV1S10*01	TRUE	FALSE	TRUE	BALB	1	2.86623e-05	IMGT Mus musculus Reference Directory, access 16-Jan-2020
IGHV1S113*01	TRUE	TRUE	TRUE	BALB	193	0.00553183	IMGT Mus musculus Reference Directory, access 16-Jan-2020	3` extended; AGCCTGACATCTGAGGATTCTGCAGTCTATTACTGTGCAAGA
IGHV1S12*01	TRUE	TRUE	TRUE	BALB	17	0.00048726	IMGT Mus musculus Reference Directory, access 16-Jan-2020
IGHV1S121*01	TRUE	FALSE	TRUE	BALB	116	0.00332483	IMGT Mus musculus Reference Directory, access 16-Jan-2020	not originally in ComEx, added after inference by TiGER	inferred in absence as IGHV1-12*01_C5T_T6G_T7C_T9A_A12G_T19C_G41A_A139G_G216A_C232T_T239C_A291G_T308A
IGHV1S122*01	TRUE	TRUE	TRUE	BALB	53	0.0015191	IMGT Mus musculus Reference Directory, access 16-Jan-2020	3` extended; AGCCTGACATCTGAGGACTCTGCGGTCTATTACTGTACAATA
IGHV1S123*01	TRUE	TRUE	TRUE	BALB	46	0.00131847	IMGT Mus musculus Reference Directory, access 16-Jan-2020
IGHV1S126*01	TRUE	FALSE	TRUE	BALB	3	8.5987e-05	IMGT Mus musculus Reference Directory, access 16-Jan-2020
IGHV1S132*01	TRUE	TRUE	FALSE		8	0.000229299	IMGT Mus musculus Reference Directory, access 16-Jan-2020
IGHV1S134*01	FALSE	FALSE	N/A	N/A			IMGT Mus musculus Reference Directory, access 16-Jan-2020
IGHV1S135*01	TRUE	TRUE	TRUE	BALB	50	0.00143312	IMGT Mus musculus Reference Directory, access 16-Jan-2020
IGHV1S136*01	FALSE	TRUE	N/A	N/A			IMGT Mus musculus Reference Directory, access 16-Jan-2020
IGHV1S16*01	FALSE	FALSE	N/A	N/A			IMGT Mus musculus Reference Directory, access 16-Jan-2020
IGHV1S22*01	TRUE	TRUE	TRUE	BALB	75	0.00214967	IMGT Mus musculus Reference Directory, access 16-Jan-2020	5` extended; CAGGTCCAA
IGHV1S26*01	FALSE	FALSE	N/A	N/A			IMGT Mus musculus Reference Directory, access 16-Jan-2020
IGHV1S33*01	TRUE	TRUE	TRUE	BALB	68	0.00194904	IMGT Mus musculus Reference Directory, access 16-Jan-2020	5` extended; CAGGTTCAG and 3` extended; TCTATTTCTGTGCAAGA
IGHV1S34*01	TRUE	TRUE	TRUE	BALB	96	0.00275158	IMGT Mus musculus Reference Directory, access 16-Jan-2020	5` extended; GAGGTCCAGCTGCAGCAGTCTGGACCTGAGCTAGTGAAGACTGGGGCTTCAGTGAAG
IGHV1S45*01	FALSE	FALSE	N/A	N/A			IMGT Mus musculus Reference Directory, access 16-Jan-2020
IGHV1S53*02	TRUE	TRUE	TRUE	BALB	74	0.00212101	IMGT Mus musculus Reference Directory, access 16-Jan-2020
IGHV1S68*02	TRUE	TRUE	TRUE	BALB	24	0.000687896	IMGT Mus musculus Reference Directory, access 16-Jan-2020	3` extended; AGCCTGGCATCTGAGGACTCTGCTCTCTATTACTGTGCAAGA
IGHV1S72*01	TRUE	TRUE	TRUE	BALB	39	0.00111783	IMGT Mus musculus Reference Directory, access 16-Jan-2020	3` extended; AGCCTGACATCTGAGGACTCTGCGGTCTATTACTGTGCAAGA
IGHV1S75*01	FALSE	TRUE	N/A	N/A			IMGT Mus musculus Reference Directory, access 16-Jan-2020	5` extended; AGCCTGACATCTGAGGACTCTGCGGTCTATTATTGTTCAAGA	Not confirmed in this study
IGHV1S82*01	TRUE	TRUE	TRUE	BALB	84	0.00240764	IMGT Mus musculus Reference Directory, access 16-Jan-2020	3` extended; AGCCCGACATCTGAGGACTCTGCGGTCTATTACTGTGCAAGA	The extension originally ended in the terminal nucleotides TA, but were determined to be GA by analysis of the rearranged gene ends.
IGHV2-2-1*01	TRUE	FALSE	TRUE	BALB	206	0.00590444	IMGT Mus musculus Reference Directory, access 16-Jan-2020
IGHV2-2-2*01	TRUE	TRUE	TRUE	BALB	198	0.00567514	IMGT Mus musculus Reference Directory, access 16-Jan-2020
IGHV2-2*01	TRUE	TRUE	TRUE	B6	11	0.000315286	IMGT Mus musculus Reference Directory, access 16-Jan-2020
IGHV2-2*02	TRUE	TRUE	TRUE	BALB	26	0.000745221	IMGT Mus musculus Reference Directory, access 16-Jan-2020
IGHV2-3-1*01	FALSE	FALSE	N/A	N/A			IMGT Mus musculus Reference Directory, access 16-Jan-2020
IGHV2-3*01	TRUE	TRUE	TRUE	shared	258	0.00739488	IMGT Mus musculus Reference Directory, access 16-Jan-2020
IGHV2-4-1*01	TRUE	TRUE	TRUE	BALB	9	0.000257961	IMGT Mus musculus Reference Directory, access 16-Jan-2020
IGHV2-4*01	TRUE	TRUE	TRUE	B6	14	0.000401273	IMGT Mus musculus Reference Directory, access 16-Jan-2020
IGHV2-4*02	TRUE	TRUE	TRUE	BALB	39	0.00111783	IMGT Mus musculus Reference Directory, access 16-Jan-2020
IGHV2-5-1*01	TRUE	TRUE	TRUE	BALB	181	0.00518788	IMGT Mus musculus Reference Directory, access 16-Jan-2020
IGHV2-5*01	TRUE	TRUE	TRUE	shared	56	0.00160509	IMGT Mus musculus Reference Directory, access 16-Jan-2020
IGHV2-6-1*01	TRUE	TRUE	TRUE	BALB	33	0.000945857	IMGT Mus musculus Reference Directory, access 16-Jan-2020
IGHV2-6-2*01	TRUE	TRUE	TRUE	BALB	42	0.00120382	IMGT Mus musculus Reference Directory, access 16-Jan-2020
IGHV2-6-3*01	FALSE	FALSE	N/A	N/A			IMGT Mus musculus Reference Directory, access 16-Jan-2020
IGHV2-6-4*01	TRUE	TRUE	TRUE	BALB	32	0.000917195	IMGT Mus musculus Reference Directory, access 16-Jan-2020
IGHV2-6-5*01	TRUE	TRUE	TRUE	BALB	61	0.0017484	IMGT Mus musculus Reference Directory, access 16-Jan-2020
IGHV2-6-6*01	TRUE	FALSE	FALSE		6	0.000171974	IMGT Mus musculus Reference Directory, access 16-Jan-2020
IGHV2-6-7*01	TRUE	TRUE	TRUE	BALB	90	0.00257961	IMGT Mus musculus Reference Directory, access 16-Jan-2020
IGHV2-6*01	TRUE	TRUE	TRUE	B6	20	0.000573247	IMGT Mus musculus Reference Directory, access 16-Jan-2020
IGHV2-6*02	TRUE	TRUE	TRUE	BALB	29	0.000831208	IMGT Mus musculus Reference Directory, access 16-Jan-2020
IGHV2-6*03	TRUE	TRUE	TRUE	B6	129	0.00369744	IMGT Mus musculus Reference Directory, access 16-Jan-2020
IGHV2-7*01	TRUE	TRUE	TRUE	B6	8	0.000229299	IMGT Mus musculus Reference Directory, access 16-Jan-2020
IGHV2-9-1*01	TRUE	TRUE	TRUE	B6	89	0.00255095	IMGT Mus musculus Reference Directory, access 16-Jan-2020
IGHV2-9-2*01	TRUE	TRUE	TRUE	BALB	39	0.00111783	IMGT Mus musculus Reference Directory, access 16-Jan-2020
IGHV2-9*01	TRUE	TRUE	TRUE	B6	132	0.00378343	IMGT Mus musculus Reference Directory, access 16-Jan-2020
IGHV2-9*02	TRUE	TRUE	TRUE	BALB	43	0.00123248	IMGT Mus musculus Reference Directory, access 16-Jan-2020
IGHV3-1*01	TRUE	TRUE	TRUE	B6	49	0.00140445	IMGT Mus musculus Reference Directory, access 16-Jan-2020
IGHV3-1*02	TRUE	TRUE	TRUE	BALB	137	0.00392674	IMGT Mus musculus Reference Directory, access 16-Jan-2020
IGHV3-2*02	TRUE	TRUE	TRUE	BALB	1303	0.037347	IMGT Mus musculus Reference Directory, access 16-Jan-2020
IGHV3-3*01	TRUE	TRUE	TRUE	B6	7	0.000200636	IMGT Mus musculus Reference Directory, access 16-Jan-2020
IGHV3-3*02	TRUE	FALSE	FALSE		1	2.86623e-05	IMGT Mus musculus Reference Directory, access 16-Jan-2020
IGHV3-4*01	TRUE	FALSE	TRUE	B6	7	0.000200636	IMGT Mus musculus Reference Directory, access 16-Jan-2020
IGHV3-4*02	TRUE	FALSE	FALSE		1	2.86623e-05	IMGT Mus musculus Reference Directory, access 16-Jan-2020
IGHV3-5*01	TRUE	TRUE	TRUE	B6	19	0.000544584	IMGT Mus musculus Reference Directory, access 16-Jan-2020
IGHV3-5*02	TRUE	TRUE	TRUE	BALB	16	0.000458597	IMGT Mus musculus Reference Directory, access 16-Jan-2020
IGHV3-6*01	TRUE	TRUE	TRUE	B6	748	0.0214394	IMGT Mus musculus Reference Directory, access 16-Jan-2020
IGHV3-6*02	TRUE	TRUE	TRUE	BALB	467	0.0133853	IMGT Mus musculus Reference Directory, access 16-Jan-2020
IGHV3-8*01	TRUE	TRUE	TRUE	B6	55	0.00157643	IMGT Mus musculus Reference Directory, access 16-Jan-2020
IGHV3-8*02	TRUE	TRUE	TRUE	BALB	247	0.0070796	IMGT Mus musculus Reference Directory, access 16-Jan-2020
IGHV4-1*01	TRUE	TRUE	TRUE	B6	385	0.011035	IMGT Mus musculus Reference Directory, access 16-Jan-2020
IGHV4-1*02	TRUE	TRUE	TRUE	BALB	932	0.0267133	IMGT Mus musculus Reference Directory, access 16-Jan-2020
IGHV4-2*01	TRUE	FALSE	TRUE	B6	18	0.000515922	IMGT Mus musculus Reference Directory, access 16-Jan-2020
IGHV4-2*02	TRUE	TRUE	TRUE	BALB	78	0.00223566	IMGT Mus musculus Reference Directory, access 16-Jan-2020
IGHV5-1*02	TRUE	FALSE	FALSE		4	0.000114649	IMGT Mus musculus Reference Directory, access 16-Jan-2020
IGHV5-12-1*01	TRUE	TRUE	TRUE	BALB	133	0.00381209	IMGT Mus musculus Reference Directory, access 16-Jan-2020
IGHV5-12-2*01	TRUE	TRUE	TRUE	BALB	123	0.00352547	IMGT Mus musculus Reference Directory, access 16-Jan-2020
IGHV5-12-4*01	FALSE	FALSE	N/A	N/A			IMGT Mus musculus Reference Directory, access 16-Jan-2020
IGHV5-12*01	TRUE	TRUE	TRUE	B6	87	0.00249362	IMGT Mus musculus Reference Directory, access 16-Jan-2020
IGHV5-12*02	TRUE	TRUE	TRUE	BALB	74	0.00212101	IMGT Mus musculus Reference Directory, access 16-Jan-2020
IGHV5-15*01	TRUE	TRUE	TRUE	B6	21	0.000601909	IMGT Mus musculus Reference Directory, access 16-Jan-2020
IGHV5-15*02	TRUE	TRUE	TRUE	BALB	51	0.00146178	IMGT Mus musculus Reference Directory, access 16-Jan-2020
IGHV5-16*01	TRUE	TRUE	TRUE	B6	174	0.00498725	IMGT Mus musculus Reference Directory, access 16-Jan-2020
IGHV5-17*01	TRUE	TRUE	TRUE	B6	345	0.0098885	IMGT Mus musculus Reference Directory, access 16-Jan-2020
IGHV5-17*02	TRUE	TRUE	TRUE	BALB	336	0.00963054	IMGT Mus musculus Reference Directory, access 16-Jan-2020
IGHV5-2*01	TRUE	TRUE	TRUE	shared	108	0.00309553	IMGT Mus musculus Reference Directory, access 16-Jan-2020
IGHV5-21*01	TRUE	FALSE	TRUE	B6	5	0.000143312	IMGT Mus musculus Reference Directory, access 16-Jan-2020
IGHV5-4*01	TRUE	TRUE	TRUE	B6	204	0.00584712	IMGT Mus musculus Reference Directory, access 16-Jan-2020
IGHV5-4*02	TRUE	TRUE	TRUE	BALB	185	0.00530253	IMGT Mus musculus Reference Directory, access 16-Jan-2020
IGHV5-6-2*01	TRUE	TRUE	TRUE	BALB	109	0.00312419	IMGT Mus musculus Reference Directory, access 16-Jan-2020
IGHV5-6-3*01	TRUE	TRUE	TRUE	BALB	151	0.00432801	IMGT Mus musculus Reference Directory, access 16-Jan-2020
IGHV5-6-4*01	TRUE	TRUE	TRUE	BALB	67	0.00192038	IMGT Mus musculus Reference Directory, access 16-Jan-2020
IGHV5-6-4*02	FALSE	FALSE	N/A	N/A			IMGT Mus musculus Reference Directory, access 16-Jan-2020
IGHV5-6-5*01	TRUE	TRUE	TRUE	BALB	202	0.00578979	IMGT Mus musculus Reference Directory, access 16-Jan-2020
IGHV5-6*01	TRUE	TRUE	TRUE	shared	363	0.0104044	IMGT Mus musculus Reference Directory, access 16-Jan-2020
IGHV5-9-1*01	TRUE	TRUE	TRUE	BALB	218	0.00624839	IMGT Mus musculus Reference Directory, access 16-Jan-2020
IGHV5-9-1*02	TRUE	TRUE	TRUE	B6	180	0.00515922	IMGT Mus musculus Reference Directory, access 16-Jan-2020
IGHV5-9-2*01	TRUE	TRUE	TRUE	BALB	52	0.00149044	IMGT Mus musculus Reference Directory, access 16-Jan-2020
IGHV5-9-3*01	TRUE	TRUE	TRUE	BALB	97	0.00278025	IMGT Mus musculus Reference Directory, access 16-Jan-2020
IGHV5-9-4*01	TRUE	TRUE	TRUE	BALB	134	0.00384075	IMGT Mus musculus Reference Directory, access 16-Jan-2020
IGHV5-9*01	TRUE	TRUE	TRUE	B6	46	0.00131847	IMGT Mus musculus Reference Directory, access 16-Jan-2020
IGHV5-9*02	TRUE	TRUE	TRUE	BALB	40	0.00114649	IMGT Mus musculus Reference Directory, access 16-Jan-2020
IGHV5-9*03	TRUE	TRUE	TRUE	BALB	15	0.000429935	IMGT Mus musculus Reference Directory, access 16-Jan-2020
IGHV5-9*04	FALSE	FALSE	N/A	N/A			IMGT Mus musculus Reference Directory, access 16-Jan-2020
IGHV6-3*01	TRUE	TRUE	TRUE	B6	1060	0.0303821	IMGT Mus musculus Reference Directory, access 16-Jan-2020
IGHV6-4*01	TRUE	FALSE	FALSE		2	5.73247e-05	IMGT Mus musculus Reference Directory, access 16-Jan-2020
IGHV6-4*02	TRUE	FALSE	FALSE		1	2.86623e-05	IMGT Mus musculus Reference Directory, access 16-Jan-2020
IGHV6-5*01	TRUE	TRUE	TRUE	B6	4	0.000114649	IMGT Mus musculus Reference Directory, access 16-Jan-2020
IGHV6-6*01	TRUE	TRUE	TRUE	B6	217	0.00621973	IMGT Mus musculus Reference Directory, access 16-Jan-2020
IGHV6-6*02	TRUE	TRUE	TRUE	BALB	331	0.00948723	IMGT Mus musculus Reference Directory, access 16-Jan-2020
IGHV6-7*01	FALSE	FALSE	N/A	N/A			IMGT Mus musculus Reference Directory, access 16-Jan-2020
IGHV6-7*02	TRUE	TRUE	TRUE	BALB	48	0.00137579	IMGT Mus musculus Reference Directory, access 16-Jan-2020
IGHV7-1*01	TRUE	TRUE	TRUE	B6	360	0.0103184	IMGT Mus musculus Reference Directory, access 16-Jan-2020
IGHV7-1*02	TRUE	TRUE	TRUE	BALB	545	0.015621	IMGT Mus musculus Reference Directory, access 16-Jan-2020
IGHV7-3*01	TRUE	TRUE	TRUE	B6	459	0.013156	IMGT Mus musculus Reference Directory, access 16-Jan-2020
IGHV7-3*02	TRUE	TRUE	TRUE	BALB	571	0.0163662	IMGT Mus musculus Reference Directory, access 16-Jan-2020
IGHV7-4*01	TRUE	TRUE	TRUE	B6	82	0.00235031	IMGT Mus musculus Reference Directory, access 16-Jan-2020
IGHV8-11*01	FALSE	FALSE	N/A	N/A			IMGT Mus musculus Reference Directory, access 16-Jan-2020
IGHV8-12*01	TRUE	TRUE	TRUE	B6	212	0.00607641	IMGT Mus musculus Reference Directory, access 16-Jan-2020
IGHV8-13*01	TRUE	FALSE	TRUE	BALB	3	8.5987e-05	IMGT Mus musculus Reference Directory, access 16-Jan-2020
IGHV8-4*01	TRUE	TRUE	FALSE		5	0.000143312	IMGT Mus musculus Reference Directory, access 16-Jan-2020
IGHV8-5*01	TRUE	TRUE	TRUE	B6	54	0.00154777	IMGT Mus musculus Reference Directory, access 16-Jan-2020
IGHV8-6*01	FALSE	TRUE	N/A	N/A			IMGT Mus musculus Reference Directory, access 16-Jan-2020
IGHV8-7*01	TRUE	FALSE	TRUE	B6	8	0.000229299	IMGT Mus musculus Reference Directory, access 16-Jan-2020
IGHV8-8*01	TRUE	TRUE	TRUE	B6	112	0.00321018	IMGT Mus musculus Reference Directory, access 16-Jan-2020
IGHV9-1*01	TRUE	TRUE	TRUE	B6	145	0.00415604	IMGT Mus musculus Reference Directory, access 16-Jan-2020
IGHV9-1*02	TRUE	TRUE	TRUE	BALB	336	0.00963054	IMGT Mus musculus Reference Directory, access 16-Jan-2020
IGHV9-2-1*01	TRUE	TRUE	TRUE	BALB	706	0.0202356	IMGT Mus musculus Reference Directory, access 16-Jan-2020
IGHV9-2*01	TRUE	TRUE	TRUE	B6	48	0.00137579	IMGT Mus musculus Reference Directory, access 16-Jan-2020
IGHV9-2*02	TRUE	TRUE	TRUE	BALB	14	0.000401273	IMGT Mus musculus Reference Directory, access 16-Jan-2020
IGHV9-3-1*01	TRUE	TRUE	TRUE	BALB	774	0.0221846	IMGT Mus musculus Reference Directory, access 16-Jan-2020
IGHV9-3*01	TRUE	TRUE	TRUE	B6	811	0.0232451	IMGT Mus musculus Reference Directory, access 16-Jan-2020
IGHV9-3*03	TRUE	TRUE	TRUE	BALB	351	0.0100605	IMGT Mus musculus Reference Directory, access 16-Jan-2020
IGHV9-4*01	TRUE	TRUE	TRUE	B6	151	0.00432801	IMGT Mus musculus Reference Directory, access 16-Jan-2020
IGHV9-4*02	TRUE	TRUE	TRUE	BALB	122	0.0034968	IMGT Mus musculus Reference Directory, access 16-Jan-2020
IGHV9S8*01	TRUE	TRUE	FALSE		1	2.86623e-05	IMGT Mus musculus Reference Directory, access 16-Jan-2020	3` extended; GCAAGA	Unable to be confirmed by haplotype analysis
J558.1.85	FALSE	TRUE	N/A	N/A			Haines, Mol Immunol, 2001 via NCBI	removed and replaced by b6GHV040	IGHV558-1-85*01/musIGHV269/IGHV1-2
J558.13	TRUE	TRUE	TRUE	BALB	20	0.000573247	Haines, Mol Immunol, 2001 via NCBI
J558.18	TRUE	TRUE	TRUE	BALB	117	0.00335349	Haines, Mol Immunol, 2001 via NCBI
J558.20	TRUE	TRUE	TRUE	BALB	57	0.00163375	Haines, Mol Immunol, 2001 via NCBI
J558.22	TRUE	TRUE	TRUE	BALB	51	0.00146178	Haines, Mol Immunol, 2001 via NCBI
J558.27	TRUE	TRUE	TRUE	BALB	48	0.00137579	Haines, Mol Immunol, 2001 via NCBI	3` extended: A
J558.29	TRUE	TRUE	TRUE	BALB	117	0.00335349	Haines, Mol Immunol, 2001 via NCBI
J558.32	TRUE	TRUE	TRUE	BALB	79	0.00226432	Haines, Mol Immunol, 2001 via NCBI
J558.34	TRUE	TRUE	TRUE	BALB	15	0.000429935	Haines, Mol Immunol, 2001 via NCBI
J558.36	TRUE	TRUE	TRUE	BALB	14	0.000401273	Haines, Mol Immunol, 2001 via NCBI
J558.44	TRUE	TRUE	TRUE	BALB	26	0.000745221	Haines, Mol Immunol, 2001 via NCBI	3` extended: GA
J558.52	TRUE	TRUE	TRUE	BALB	14	0.000401273	Haines, Mol Immunol, 2001 via NCBI
J558.6	TRUE	TRUE	TRUE	BALB	76	0.00217834	Haines, Mol Immunol, 2001 via NCBI
musIGHV014	TRUE	TRUE	TRUE	BALB	80	0.00229299	VBASE2
musIGHV021	TRUE	TRUE	TRUE	BALB	283	0.00811144	VBASE2	3` extended: GCAAGA
musIGHV023	TRUE	TRUE	TRUE	BALB	126	0.00361145	VBASE2
musIGHV042	TRUE	TRUE	TRUE	BALB	17	0.00048726	VBASE2
musIGHV386	TRUE	TRUE	TRUE	BALB	468	0.013414	VBASE2
musIGHV394	TRUE	TRUE	TRUE	BALB	68	0.00194904	VBASE2
musIGHV396	TRUE	TRUE	TRUE	BALB	42	0.00120382	VBASE2
musIGHV398	FALSE	TRUE	N/A	N/A			VBASE2
musIGHV433	TRUE	TRUE	TRUE	BALB	34	0.000974519	VBASE2
musIGHV480	TRUE	TRUE	TRUE	BALB	80	0.00229299	VBASE2
musIGHV483	TRUE	TRUE	TRUE	BALB	38	0.00108917	VBASE2
musIGHV528	TRUE	TRUE	TRUE	BALB	71	0.00203503	VBASE2
musIGHV532	TRUE	TRUE	TRUE	BALB	131	0.00375477	VBASE2
musIGHV555	TRUE	TRUE	TRUE	BALB	11	0.000315286	VBASE2
musIGHV559	TRUE	TRUE	TRUE	BALB	100	0.00286623	VBASE2
musIGHV560	TRUE	TRUE	TRUE	BALB	65	0.00186305	VBASE2
musIGHV577	TRUE	TRUE	TRUE	BALB	17	0.00048726	VBASE2
musIGHV578	TRUE	TRUE	TRUE	BALB	13	0.00037261	VBASE2
musIGHV585	TRUE	TRUE	TRUE	BALB	169	0.00484393	VBASE2
musIGHV588	TRUE	TRUE	TRUE	BALB	40	0.00114649	VBASE2
musIGHV591	TRUE	TRUE	TRUE	BALB	9	0.000257961	VBASE2
musIGHV592	TRUE	TRUE	TRUE	BALB	30	0.00085987	VBASE2
musIGHV612	TRUE	TRUE	TRUE	BALB	63	0.00180573	VBASE2
musIGHV616	TRUE	TRUE	TRUE	BALB	31	0.000888532	VBASE2	3` extended: ATAG
musIGHV629	TRUE	TRUE	TRUE	BALB	200	0.00573247	VBASE2
musIGHV655	TRUE	TRUE	TRUE	BALB	132	0.00378343	VBASE2
musIGHV657	TRUE	TRUE	TRUE	BALB	75	0.00214967	VBASE2
musIGHV667	TRUE	TRUE	TRUE	BALB	23	0.000659234	VBASE2
musIGHV668	TRUE	TRUE	TRUE	BALB	26	0.000745221	VBASE2
musIGHV671	TRUE	TRUE	TRUE	BALB	129	0.00369744	VBASE2
musIGHV672	TRUE	TRUE	TRUE	BALB	8	0.000229299	VBASE2	3` extended: AGA
musIGHV692	TRUE	TRUE	TRUE	BALB	10	0.000286623	VBASE2
musIGHV702	TRUE	TRUE	TRUE	BALB	159	0.00455731	VBASE2
musIGHV707	TRUE	TRUE	TRUE	BALB	106	0.00303821	VBASE2
musIGHV710	TRUE	TRUE	TRUE	BALB	50	0.00143312	VBASE2
